# Supplementary material for: Single-cell transcriptomic atlas throughout anti-BCMA CAR-T therapy in patients with multiple myeloma
Source: Front Immunol. 2023 Nov 14;14:1278749. doi: 10.3389/fimmu.2023.1278749 (PMC10682082; doi:10.3389/fimmu.2023.1278749)
Supplement: Supplementary file 2 [file Table_1.xlsx]

## Sheet: Table S1
Table S1. Quality statistics data.
Patient ID	Type of sample	Time of sample collection	Number of cells	Median UMI	Coverage	mt>20%	mt>50%	Sequencing depth	Read quality (Q30, %)
P1	PB	0m	4504	861	0.7364	0.08881	0	50781	87.91
P1	PB	3m	4642	1437	0.7751	0.1723	0.02154	69050	82.98
P1	PB	6m	6006	1251	0.7716	0.5994	0.01665	62081	83.94
P1	PB	9m	7262	683	0.6237	0.3305	0.0138	49883	87.55
P2	PB	0m	8426	1037	0.7971	0.1662	0	49766	84.33
P2	PB	3m	5716	878	0.777	0.14	0.01749	58274	85.73
P2	PB	6m	7350	1043	0.798	0.1088	0	54120	84.5
P2	PB	9m	5386	5386	0.7629	0.4456	0.03713	69642	86.61
P3	PB	0m	4988	1258	0.7547	0.1203	0	58426	82.61
P3	PB	3m	5211	855	0.7381	0.05757	0	77382	90.08
P3	PB	6m	7086	1081	0.7363	0.0282	0.0141	63526	85.72
P3	PB	9m	9498	9498	0.7913	0.02106	0	51541	89.3
P1	BM	0m	5266	2384	0.7385	0.2659	0	77769	88.43
P1	BM	3m	4903	1980	0.778	0.1632	0.04079	77195	83.63
P1	BM	6m	3035	1035	0.7312	0.9226	0.1647	79454	83.03
P1	BM	9m	4306	1213	0.6355	0.6038	0	53437	87.34
P2	BM	0m	4726	1687	0.7456	0.8887	0	73324	82.6
P2	BM	3m	4907	1717	0.7789	0.7133	0	52866	83.83
P2	BM	6m	4367	1992	0.7828	0.3206	0.0229	77717	82.93
P2	BM	9m	5885	5885	0.8025	0.5098	0.03398	70635	85.58
P3	BM	0m	5817	2600	0.7424	0.1203	0.01719	49812	84.9
P3	BM	3m	5548	1086	0.7411	0.0721	0	71015	88.1
P3	BM	6m	7297	880	0.6767	0.0411	0	59301	84.07
P3	BM	9m	4787	4787	0.8237	0.1462	0.02089	55969	89.87
