# Supplementary material for: Single-cell transcriptomic atlas throughout anti-BCMA CAR-T therapy in patients with multiple myeloma
Source: Front Immunol. 2023 Nov 14;14:1278749. doi: 10.3389/fimmu.2023.1278749 (PMC10682082; doi:10.3389/fimmu.2023.1278749)
Supplement: Supplementary file 3 [file Table_2.xlsx]

## Sheet: Table S2
Table S2. Signature related gene sets used for clustering.
Clustes	Gene set name	Genes
BM clustering	B cells	MS4A1,CD79A,JCHAIN,XBP1
	T cells	CD2,CD3D/E/G,TRAC,TRBC1
	Mononuclear phagocytes	LYZ,CD14,FCN1,FCGR3A,CD1C
	Erythrocytes	HBB,BLVRB,ALAS2,SNCA,CA1
	Granulocytes-monocyte progenitor cells	AZU1,PRTN3,ELANE,MPO
	Neutrophils	CSF3R,CXCR2,CAMP,LCN2
	Hematopoietic stem cells	CD34,SPINK2,CYTL1
PB clustering	B cells	MS4A1,CD79A,JCHAIN,XBP1
	T cells	CD2,CD3D/E/G,TRAC,TRBC1
	Mononuclear phagocytes	LYZ,CD14,FCN1,FCGR3A,CD1C
	Erythrocytes	HBB,BLVRB,ALAS2,SNCA,CA1
	Granulocytes-monocyte progenitor cells	AZU1,PRTN3,ELANE,MPO
	Basophils	CLC,HDC,FCER1A
	Platelets	PPBP,PF4,TUBB1
	Neutrophils	CSF3R,CXCR2,CAMP,LCN2,FCGR3B
	NK	CD3D(-),KLRD1,TRDC,FCGR3A,NKG7
BM T cell clustering	Naive or central memory T cells	CD3D,IL7R,CCR7,TCF7,LEF1
	CD8 effelctor T cells	CD8A,NKG7,GZMK,KLRD1,GNLY,PRF1,FGFBP2
	NKT cells	CD3D,TRDC,KLRF1,FCGR3A
	Proliferating effelctor T cells	MKI67,TOP2A,NKG7,KLRD1
PB T cell clustering	Naive or central memory T cells	CD3D,IL7R,CCR7,TCF7,LEF1
	CD8 effelctor T cells-1	CD8A,NKG7,GZMK,KLRD1,GNLY,PRF1,FGFBP2
	CD8 effelctor T cells-2	CD8A,XCL1,XCL2
	NKT cells	CD3D,TRDC,KLRF1,FCGR3A
	Proliferating effelctor T cells	MKI67,TOP2A,NKG7,KLRD1
