# Supplementary material for: Single-cell transcriptomic atlas throughout anti-BCMA CAR-T therapy in patients with multiple myeloma
Source: Front Immunol. 2023 Nov 14;14:1278749. doi: 10.3389/fimmu.2023.1278749 (PMC10682082; doi:10.3389/fimmu.2023.1278749)
Supplement: Supplementary file 4 [file Table_3.xlsx]

## Sheet: Table S3
Table S3. Gene sets used for calculating the UCell scores.
Gene set name	Gene set
Cytotoxicity	CST7,GZMA,GZMB,IFNG,NKG7,PRF1,TNFSF10,GNLY,GZMH,KLRK1,KLRB1,KLRD1,KLRD1,CTSW
Exhaustion	BTLA,CTLA4,HAVCR2,LAG3,PDCD1,TIGIT
