# Supplementary material for: Single-cell transcriptomic atlas throughout anti-BCMA CAR-T therapy in patients with multiple myeloma
Source: Front Immunol. 2023 Nov 14;14:1278749. doi: 10.3389/fimmu.2023.1278749 (PMC10682082; doi:10.3389/fimmu.2023.1278749)
Supplement: Supplementary file 5 [file Table_4.xlsx]

## Sheet: Table S4
Table S4. Differentially expressed genes of B cell clusters (TOP 50).
Pre-B	Naive-B	GC-B	Plasma-1	Plasma-2	Plasma-3	Plasma-4
IGLL1	CD52	IGKC	IGLC2	ENAM	IGHA1	IGHG4
HIST1H4C	HLA-DRA	FRZB	JCHAIN	JCHAIN	IGHM	IGHG3
STMN1	CD74	CCND1	NEB	HGF	IGHA2	IGHG1
TUBA1B	LTB	IFI6	QPCT	MYBPC2	IGLC3	IGHGP
HMGB1	HLA-DRB1	LINC01781	ATF5	EDNRB	ISG20	IGHG2
TOP2A	HLA-DPB1	SEC62	LINC01419	RRBP1	S100A10	IGLC3
HMGB2	CD37	SSR4	LINC01480	LINC01480	IGLC2	IGLV6-57
VPREB1	HLA-DPA1	DEFA3	PAGE1	S100A12	JCHAIN	IGLC2
PCLAF	CD69	RGS13	HSP90B1	CST3	WARS	LYZ
TUBB	IGHD	MARCKS	IL32	MIA3	ENAM	XBP1
MKI67	HLA-DRB6	SYNGR1	ANKRD30A	S100A9	RNF213	MIR4435-2HG
DEK	HLA-DQA1	SELENOM	ENAM	CD63	ANKRD36	CA1
SOX4	HLA-DMB	SEL1L3	ITM2A	NES	SUB1	BOD1L1
NUSAP1	MS4A1	GSTP1	RPN2	TIMP1	S100A6	ZBP1
H2AFZ	BANK1	RGS1	MYDGF	DKK1	AHNAK	FKBP11
CENPF	CD79B	CCL3	UCHL1	LINC01419	MTATP6P1	DENND5B
PTMA	HLA-DQB1	DUSP5	CCR10	S100A8	TMSB10	AHSP
TMPO	HLA-DQA2	ANKRD28	AGR2	NUCB2	SMCHD1	ISG20
TCL1A	AC099560.2	ANKRD36BP2	HSPA5	MNDA	TRAF3IP3	CD38
FABP5	NFKBIA	ALOX5AP	CD3G	CAMP	ANXA2	TYROBP
UBE2C	LIMD2	CYBA	ELL2	LCN2	CCDC32	ANKRD12
HMGN2	CD79A	LPAR6	TIMP1	MZB1	RARRES3	S100A6
H2AFY	TCL1A	COMMD3	LMAN2	SLAMF7	TNFRSF13B	RPL23AP74
PTMAP5	WDFY4	FBXW7	XBP1	SEC11C	ELL2	LGALS3
HMGB1P5	HES1	BHLHE41	MINDY3	LTF	ARL4C	SLC38A5
PCNA	BTG1	LINC02576	TTN	S100A6	CD99	ARL4C
CMTM8	AC005912.1	BTBD3	ITM2C	CCL3	MT-ATP6	CYTOR
SNHG5	HLA-DRB5	RNU2-63P	TMED9	MTATP6P1	RIPOR2	ITM2C
CCND3	BIRC3	SYCP3	ATF3	SQSTM1	MT-CO3	CCL5
PTMAP2	FOXP1	AL450405.1	SEC11C	FTL	LSP1	TNFRSF13B
DUT	HLA-DMA	KLF2	PDIA6	LYZ	ERC1	ELL2
SMC4	PTPRC	SVIP	CD3E	MGST3	KDELR2	HBM
H2AFV	RIPOR2	IGKJ5	VIM	CCND1	PPIB	METTL7A
CD24	TAGLN2	NPC2	MDM2	S100A11	CLEC2B	MZB1
NUCKS1	TMSB10	FCRL5	PXDN	FTLP3	NCOA3	SAT1
RPL23AP42	CCL5	MAN1A1	DERL3	PGLYRP1	APOBEC3G	CAV1
RAN	CXCR4	RGCC	CCND2	S100A4	S100A4	RPL18AP3
GAPDH	FCMR	FNDC3A	SDC1	COX20	ITGB1	LARP1B
EIF4A3	CD82	LMO4	TXNDC11	GPRC5D	MTCO3P12	RPL23AP42
HIST1H1D	AL139020.1	SSPN	SDF2L1	MIR4458HG	ANKRD12	SPAG7
PPIA	SWAP70	SELENOK	ATOX1	RETN	TIMM8B	GOLGA4
PFN1	ETS1	AC103591.3	ATRAID	CTHRC1	HCST	HCST
HMGB1P8	TMSB4X	ITM2B	RRBP1	FCRL2	TCF4	CDC42SE2
PTTG1	SH3BGRL3	SRPRA	P4HB	MTCO1P12	PSME2	DHX9
HNRNPA1	RPL13P12	B2M	HBA1	MT-ATP6	MT-CO1	GMFG
HSP90AA1	PLAC8	CADPS2	DNAAF1	TNFRSF17	MTDH	SNRPD3
TYMS	AC099336.2	PDE4B	BSG	LAMP5	PHIP	MFF
ACTB	HVCN1	DEFA4	HBA2	ERLEC1	TAPBP	GNAI2
TFDP2	SELL	TSC22D3	XAGE3	DNAJC1	SAMD9L	WIPI1
ACTG1	RALGPS2	TMEM176B	PIM2	MRPL55	SPN	SNRNP27
