# Supplementary material for: Single-cell transcriptomic atlas throughout anti-BCMA CAR-T therapy in patients with multiple myeloma
Source: Front Immunol. 2023 Nov 14;14:1278749. doi: 10.3389/fimmu.2023.1278749 (PMC10682082; doi:10.3389/fimmu.2023.1278749)
Supplement: Supplementary file 6 [file Table_5.xlsx]

## Sheet: (A) DEGs at 0m
Table S5. Differentially expressed genes of CD8+Teff between relapsed and non-relapsed patients.
Gene symbol	avg_logFC	p_val_adj
IGLC2	2.96389	2.52e-33
IGKC	-3.49232	1.18e-16
HBA1	2.43922	2.68e-13
HBA2	2.28335	5.37e-13
HBB	2.43672	1.67e-10
S100A8	-1.39659	4.45e-10
MT-CO3	-0.556259	2.17e-06
S100A9	-0.819413	3.62e-06
MTCO1P12	-1.65828	7.96e-05
B2M	-0.387434	0.000173874
SLC25A37	1.13279	0.000179588
ALAS2	1.77791	0.000226003
S100A12	-1.59039	0.000462799
CXCR4	1.06718	0.000706682
LYZ	-1.00084	0.000775764
CD52	-0.665511	0.00193027
IFITM2	-0.98211	0.00256196
MTATP6P1	-1.11708	0.0034087
IFITM1	-1.71449	0.00343486
JUNB	0.943984	0.00366595
TSC22D3	0.884648	0.00588682
TMSB4X	-0.383135	0.00745575
TNFAIP3	0.94466	0.00852564
ZFP36L2	0.800835	0.00893985
IL32	-0.772199	0.0124468
MT-RNR1	-0.620653	0.0148183
GLRX5	1.00238	0.0219307

## Sheet: (B) DEGs at 3m
Table S5. Differentially expressed genes of CD8+Teff between relapsed and non-relapsed patients
Gene symbol	avg_logFC	p_val_adj
S100A8	1.47825	3.41414e-181
HBA2	-1.79412	3.13589e-156
S100A9	1.16627	3.97391e-150
HBA1	-1.68422	1.59047e-149
HBB	-1.57139	8.64559e-136
MTATP6P1	1.21179	2.67004e-74
S100A12	1.18674	1.03381e-55
HBD	-1.43499	1.39638e-51
HLA-B	-0.659621	1.59752e-40
RPL23A	0.67342	1.83259e-38
FOS	1.19294	2.00625e-34
MT-RNR2	0.401927	1.06462e-33
RPL41	0.86628	1.37853e-31
CD177	1.2756	2.23806e-31
IFITM3	1.16946	5.3192e-30
MT-CO2	0.445011	1.59584e-29
JUN	-0.920031	4.96153e-28
MNDA	1.10764	6.97447e-28
RPL9P9	1.13388	3.99003e-27
TMSB4XP8	1.137	4.42666e-25
HBM	-1.0889	5.66258e-24
IFITM1	1.17787	5.12e-23
LTF	-0.980623	4.10104e-21
RPS16	-0.407688	1.48123e-20
FPR1	1.11185	5.93758e-20
IRF1	-0.610545	2.18743e-19
MMP9	1.08879	2.46942e-19
TXNIP	0.559163	3.64017e-18
CAMP	-0.757577	4.02982e-18
RPL23AP2	1.05953	2.30939e-17
GCA	1.00074	2.00505e-15
CCL5	-0.255903	3.1414e-15
DEFA3	-0.804129	5.10797e-15
AHSP	-0.802341	1.51688e-14
ACTB	0.357664	1.63784e-14
MT-ATP6	0.307544	2.56393e-14
PTMA	-0.279508	9.08834e-14
AL365357.1	-0.725279	5.31423e-13
HLA-DRB6	0.958028	6.22125e-13
CSF3R	1.06352	7.02919e-13
CXCR4	-0.508055	1.68665e-12
ARL4C	-0.396501	3.51653e-12
RBM25	-0.523741	3.51768e-12
IER2	-0.489819	3.68151e-12
SRSF2	-0.539211	4.49096e-12
ELANE	-0.733617	7.43434e-12
CTSS	0.72363	7.99082e-12
FCER1G	0.943595	9.3828e-12
H3F3A	0.927428	2.21387e-11
AC020656.1	0.815439	2.35447e-11
CD8B	-0.379037	1.25886e-10
AIF1	0.924517	1.31674e-10
HLA-E	-0.29044	1.75639e-10
AZU1	-0.694415	3.56528e-10
FTL	0.377591	3.6248e-10
HLA-A	-0.316046	4.34829e-10
CA1	-0.696638	4.38572e-10
TOMM20	-0.452546	9.52256e-10
RPL23	-0.334051	1.00446e-09
GZMM	-0.408018	1.08795e-09
EEF1A1	0.359215	1.18007e-09
SF3B1	-0.360899	1.63786e-09
NKG7	-0.292061	1.73033e-09
AL450405.1	-0.766621	2.24842e-09
RAD21	-0.361235	3.30145e-09
EML4	-0.460383	3.87656e-09
CD74	-0.320893	4.99863e-09
S100A11	0.786113	9.86976e-09
RORA	-0.356834	1.37796e-08
TNFAIP3	-0.427347	1.64137e-08
MT-ND4	0.325907	1.65437e-08
TUBA1B	-0.343472	2.04966e-08
LY6E	-0.323414	3.37196e-08
SMAD7	-0.509907	4.95101e-08
CD8A	-0.395244	5.83318e-08
JUNB	-0.424393	5.96314e-08
EIF3A	-0.397548	6.23491e-08
PNRC1	-0.325989	6.85433e-08
FUS	-0.377391	8.15922e-08
RBMX	-0.410504	9.29001e-08
C6orf48	-0.565822	9.71273e-08
FNBP4	-0.380315	1.21128e-07
FCRL6	-0.343422	1.29902e-07
ZFAS1	-0.427166	2.1856e-07
RHOH	-0.454819	4.7292e-07
RPL23AP42	0.850966	6.01404e-07
RPL35	-0.2575	7.33174e-07
DHX36	-0.413408	8.7925e-07
RGCC	-0.575062	1.08068e-06
GBP5	-0.323267	1.11112e-06
HLA-DQB1	-0.492317	1.63007e-06
MTCO1P12	-0.362094	1.83188e-06
DDX24	-0.266155	2.94207e-06
HLA-DRA	-0.291712	3.36859e-06
CDKN1B	-0.36423	3.65282e-06
PRDX2	-0.397072	3.92889e-06
SERPINA1	0.77515	6.56548e-06
BLVRB	-0.575484	8.56404e-06
OPTN	-0.273268	8.76272e-06
TOMM7	-0.284725	9.25653e-06
NR4A2	-0.549891	9.67052e-06
YPEL5	-0.346349	1.24262e-05
TUBB	-0.415581	1.30308e-05
GSPT1	-0.356254	1.99264e-05
C16orf54	-0.263002	2.0331e-05
KRAS	-0.377974	2.5978e-05
SUN2	-0.338707	2.81429e-05
RPS3AP6	0.700904	3.88752e-05
RSF1	-0.447959	4.22518e-05
S100P	0.644284	6.50686e-05
RBM3	-0.291689	9.04106e-05
PSMA7	-0.25966	9.13961e-05
RPL28	-0.252109	9.39055e-05
YTHDC1	-0.316799	9.44434e-05
AC090498.1	0.676392	9.74613e-05
CIB1	-0.307914	0.000108804
RPL13P12	0.590284	0.000117485
ZFP36L2	0.519954	0.000131677
PIK3R1	-0.296613	0.000146389
LYZ	0.300493	0.00014867
CHMP1B	-0.386133	0.000161959
LRRFIP1	-0.252378	0.00019541
RPS3A	0.354173	0.000293038
KMT2C	-0.393558	0.000371223
MACF1	-0.327918	0.000377661
SLC25A6	-0.272443	0.000397482
PDE4B	-0.401852	0.000443194
TAOK1	-0.538783	0.000476144
SLA	-0.301958	0.000768454
TMEM160	-0.370629	0.00078679
CCL4	-0.301685	0.000792194
MRFAP1	-0.310461	0.00081803
RGS1	-0.439465	0.000826803
RBM8A	-0.302523	0.00109459
ARID5B	-0.337678	0.00118859
PDIA6	-0.31673	0.00120555
CD96	-0.301262	0.00129417
PATL2	-0.302189	0.00131588
NAMPT	0.690108	0.00140936
ADGRG1	-0.275323	0.00173573
NFE2L2	-0.373877	0.0017605
NUCKS1	-0.254567	0.00179244
BDP1	-0.257801	0.00195697
RAB14	-0.271773	0.00205283
PRTN3	-0.264418	0.00212139
BHLHE40	-0.379284	0.00275304
AL590867.2	0.678004	0.00275467
RPS18	0.300309	0.00312349
NR3C1	-0.323326	0.00341291
ATP8B2	-0.32689	0.00351294
FRG1CP	-0.367235	0.00363162
TUBA4A	-0.250746	0.0038655
BCL2A1	0.67951	0.00398011
SMG1	-0.28918	0.00415667
RNF168	-0.256922	0.00421897
TRA2B	-0.341354	0.00707035
ZC3H7A	-0.3773	0.00738368
UBXN1	-0.317712	0.00840503
CEBPD	0.682497	0.00948539
THUMPD1	-0.363969	0.0108039
AMD1	-0.250826	0.0123795
SYNRG	-0.332088	0.0124381
SELL	0.683256	0.0126052
ACBD5	-0.2888	0.013642
DNAJB1	-0.295214	0.0151284
RAP2B	-0.287355	0.0184588
C12orf57	-0.277416	0.0195747
CWF19L2	-0.353071	0.0228819
BTG2	-0.282266	0.024419
BRI3	0.754473	0.0281946
IFITM2	0.254546	0.0292439
VCAN	0.676293	0.0326817
ATP5F1D	-0.264533	0.0333765
RPL41P5	0.668428	0.0398339
MPO	-0.256028	0.0402956
GPX4	-0.316376	0.0426492
KLF2	0.662935	0.0464153

## Sheet: (C) DEGs at 6m
Table S5. Differentially expressed genes of CD8+Teff between relapsed and non-relapsed patients
Gene symbol	avg_logFC	p_val_adj
S100A8	2.07725	8.59239e-76
S100A9	1.56138	7.01263e-57
CD177	1.50185	8.62534e-29
FOS	1.49206	3.45977e-27
MNDA	1.61191	3.7057e-21
NKG7	-1.0015	3.23407e-20
CCL5	-0.65652	9.10858e-18
FPR1	1.56465	1.37444e-16
FCGR3B	1.30485	2.2778e-16
CSF3R	1.4092	3.93474e-15
BASP1	1.16878	5.28099e-14
NAMPT	1.34782	7.14519e-14
RPLP2	-0.55185	4.87918e-13
S100A12	1.23816	7.32017e-12
RPS16	-0.584746	1.86295e-11
AL450405.1	-1.7555	2.59997e-11
HLA-B	-0.643693	5.84784e-11
CXCL8	1.07854	1.09805e-10
RPL37	-0.556445	7.19348e-09
CD74	-0.731517	2.38826e-08
HLA-A	-0.59093	2.7439e-08
RPL27A	-0.492307	3.70722e-08
HLA-C	-0.511285	8.08976e-08
RPS12	-0.52791	1.06244e-07
CD52	-0.427528	1.90334e-07
RPLP1	-0.405019	2.55026e-07
C5AR1	1.25925	2.86875e-07
HLA-DRA	-0.838468	3.13857e-07
CEBPD	1.08247	3.92552e-07
RPS21	-0.533789	5.43845e-07
RPS15	-0.461337	5.53543e-07
RPL8	-0.57965	6.42777e-07
MMP9	0.989503	8.80755e-07
IFITM2	0.6524	1.71902e-06
RPL13A	-0.415247	2.13929e-06
RPL28	-0.64188	2.36276e-06
RPL35A	-0.482326	1.0709e-05
LGALS1	-0.844319	1.80696e-05
RPL38	-0.507927	2.06806e-05
ZFP36	1.20349	2.15758e-05
RPS28	-0.42299	2.89155e-05
G0S2	1.01982	2.93449e-05
RPS11	-0.452309	4.46741e-05
GNLY	-1.1297	9.75445e-05
RPL37A	-0.508053	0.000111582
IGHA1	-1.51226	0.000122294
RPL35	-0.523813	0.000178947
HCST	-0.540765	0.000217516
RPS14	-0.404926	0.000290644
RPL23	-0.425701	0.000354219
STXBP2	1.15594	0.000444871
MT-ATP8	0.585547	0.000484023
RPL18A	-0.47575	0.000607696
RPL30	-0.397444	0.000709033
IGKC	-1.30456	0.000723754
RPS15A	-0.462668	0.000937587
MT-ND4	0.431946	0.00113582
CST3	-0.981362	0.00143166
MT-RNR1	-0.460582	0.00144436
SAMSN1	1.19226	0.00168531
IGLC2	-1.3957	0.0019603
PSMA7	-0.436468	0.00217125
ZFP36L2	0.974935	0.00294401
S100A10	-0.599635	0.00347601
TRBC1	-0.604183	0.00469865
RPS27A	-0.354235	0.00490422
GZMH	-0.476647	0.00578381
RPL34	-0.396735	0.00581123
SAT1	0.900235	0.00662576
CDKN1B	-1.01904	0.0090692
BRI3	0.946745	0.0112283
NDUFB2	-0.674137	0.0112377
AL365357.1	-1.09337	0.0138047
SELL	1.00915	0.016501
COX7C	-0.433547	0.0173027
HLA-DPB1	-0.620818	0.0195299
AC099560.2	0.476431	0.0212585
PADI4	1.00272	0.02629
BCL2A1	0.795178	0.0272057
GZMB	-0.433908	0.0279849
UQCRQ	-0.714711	0.0381964
HLA-DRB1	-0.275082	0.0395192
RPL13	-0.296953	0.0449697
PPIA	-0.557502	0.0473433

## Sheet: (D) DEGs at 9m
Table S5. Differentially expressed genes of CD8+Teff between relapsed and non-relapsed patients
Gene symbol	avg_logFC	p_val_adj
HBA2	-2.53167	3.28947e-172
HBA1	-2.66284	4.59567e-167
CAMP	-2.58438	4.80819e-159
HBB	-2.78086	1.03307e-148
HBD	-1.71833	1.9499e-110
LTF	-1.90221	1.59214e-105
DEFA3	-2.0784	1.08356e-101
AHSP	-1.30526	1.40343e-78
IGKC	-1.63359	5.27405e-73
LCN2	-1.37877	2.41014e-67
IGHA1	-1.08942	6.257e-57
CA1	-1.05796	9.82901e-53
HBM	-1.04744	1.36445e-52
AL365357.1	-0.831268	4.62131e-48
S100A12	-1.42316	6.85233e-46
RPS4Y1	-0.842192	1.59059e-44
MPO	-0.896258	2.3567e-37
AL450405.1	-1.15327	1.26099e-31
FTL	0.841674	1.13203e-28
S100A8	-1.04674	9.37238e-27
MT-CO3	-0.580887	2.04738e-20
HMGB1P5	-0.940414	8.36728e-19
CD52	0.51074	5.22368e-18
RPS29	0.342081	1.01965e-12
RPL10	0.566282	1.68997e-12
BLVRB	-0.520146	1.7736e-12
MT-ND2	-0.453466	1.24735e-11
LTB	-0.867219	5.11421e-11
CCL5	0.329902	5.48059e-11
HLA-DRB6	1.07322	6.74629e-11
NKG7	0.473229	5.73026e-10
MT-ND3	-0.48418	3.29038e-09
MT-RNR1	-0.54635	4.45858e-09
SH3BGRL3	0.442898	4.49552e-09
AC099560.2	-0.588037	4.99447e-09
MT-CO1	-0.259365	5.42728e-09
MT-TW	-0.634468	1.42605e-08
AC005912.1	-0.56476	2.57652e-08
FTH1	0.531201	2.92299e-08
MT-RNR2	-0.353727	6.84325e-08
NUCB2	-0.578685	2.08666e-07
HLA-A	0.516255	2.23384e-07
ACTB	0.370953	5.78828e-07
HSP90AA1	-0.48173	3.39711e-06
MT-ND1	-0.511843	4.33299e-06
CCND2	-0.568976	5.14939e-06
PTMAP2	-0.537626	7.15726e-06
EEF1A1	0.32995	1.63561e-05
MT-CO2	-0.337555	1.86174e-05
RPL34P18	-0.461997	2.16727e-05
MTCO1P12	-0.558703	3.64935e-05
RPS15A	0.407754	6.72915e-05
CCAR1	-0.575099	9.11936e-05
TNRC6B	-0.48309	0.000104777
TPT1	0.40832	0.00012255
HCST	0.541313	0.000126605
CDK6	-0.500194	0.000168969
MT-ATP6	-0.283547	0.00017694
RPL23AP2	0.793665	0.000212353
H2AFZ	-0.546973	0.000254251
AL049873.1	-0.548178	0.000314084
PTMA	-0.273607	0.000344727
RBM8A	-0.548335	0.000545434
SUB1	-0.453983	0.00060015
ANKRD12	-0.421004	0.000637098
HNRNPAB	-0.502571	0.000647294
CALM2	-0.334993	0.00138893
RPL38	0.44649	0.00180337
MT-CYB	-0.315419	0.00213394
PRDX2	-0.458581	0.00275813
BTG1	-0.363715	0.00305617
TUBA1B	-0.32046	0.00309431
PTMS	-0.470217	0.00486395
HLA-C	0.393591	0.00526825
CCL4	-0.550249	0.0052793
ALOX5AP	-0.487021	0.00747369
RPLP2	0.252038	0.00767771
RTN3	-0.511692	0.00898325
C6orf48	-0.412255	0.0145493
RPS12	0.358086	0.0153004
RPL27A	0.273975	0.0156412
STMN1	-0.355049	0.0159129
GZMK	-0.416909	0.0233506
RPS27A	0.271186	0.031487
CTSW	0.739012	0.044736
