# Supplementary material for: Single-cell transcriptomic atlas throughout anti-BCMA CAR-T therapy in patients with multiple myeloma
Source: Front Immunol. 2023 Nov 14;14:1278749. doi: 10.3389/fimmu.2023.1278749 (PMC10682082; doi:10.3389/fimmu.2023.1278749)
Supplement: Supplementary file 7 [file Table_6.xlsx]

## Sheet: Table S6
Table S6. Intersection of differentially expressed genes of CD8+Teff in relapsed and non-relapsed patients.
0m	3m	6m	9m	0m|3m	0m|6m	0m|9m	3m|6m	3m|9m	6m|9m	0m|3m|6m	0m|3m|9m	0m|6m|9m	3m|6m|9m	0m|3m|6m|9m
B2M	RPL23A	FCGR3B	LCN2	CXCR4	IGLC2	MT-CO3	HLA-B	HBD	RPLP2	S100A9	HBA1	IGKC	CCL5	S100A8
SLC25A37	RPL41	BASP1	RPS4Y1	LYZ			FOS	MT-RNR2	RPL27A	IFITM2	HBA2	CD52	AL365357.1	S100A12
ALAS2	IFITM3	CXCL8	HMGB1P5	MTATP6P1			CD177	MT-CO2	HLA-C	ZFP36L2	HBB	MT-RNR1	HLA-A
TSC22D3	JUN	RPL37	RPS29	IFITM1			MNDA	HBM	RPS12		MTCO1P12		NKG7
TMSB4X	RPL9P9	RPLP1	RPL10	JUNB			RPS16	LTF	RPL38				AL450405.1
IL32	TMSB4XP8	C5AR1	MT-ND2	TNFAIP3			FPR1	CAMP	IGHA1
GLRX5	IRF1	RPS21	LTB				MMP9	RPL23AP2	HCST
	TXNIP	RPS15	MT-ND3				CSF3R	DEFA3	RPS15A
	GCA	RPL8	SH3BGRL3				RPL23	AHSP	RPS27A
	ARL4C	RPL13A	MT-CO1				CD74	ACTB	AC099560.2
	RBM25	RPL35A	MT-TW				MT-ND4	MT-ATP6
	IER2	LGALS1	AC005912.1				RPL35	PTMA
	SRSF2	ZFP36	FTH1				HLA-DRA	HLA-DRB6
	ELANE	RPS28	NUCB2				CDKN1B	FTL
	CTSS	G0S2	HSP90AA1				PSMA7	CA1
	FCER1G	RPS11	MT-ND1				RPL28	EEF1A1
	H3F3A	GNLY	CCND2				NAMPT	TUBA1B
	AC020656.1	RPL37A	PTMAP2				BCL2A1	C6orf48
	CD8B	RPS14	RPL34P18				CEBPD	PRDX2
	AIF1	STXBP2	CCAR1				SELL	BLVRB
	HLA-E	MT-ATP8	TNRC6B				BRI3	CCL4
	AZU1	RPL18A	TPT1					RBM8A
	TOMM20	RPL30	CDK6					MPO
	GZMM	CST3	H2AFZ
	SF3B1	SAMSN1	AL049873.1
	RAD21	S100A10	SUB1
	EML4	TRBC1	ANKRD12
	S100A11	GZMH	HNRNPAB
	RORA	RPL34	CALM2
	LY6E	SAT1	MT-CYB
	SMAD7	NDUFB2	BTG1
	CD8A	COX7C	PTMS
	EIF3A	HLA-DPB1	ALOX5AP
	PNRC1	PADI4	RTN3
	FUS	GZMB	STMN1
	RBMX	UQCRQ	GZMK
	FNBP4	HLA-DRB1	CTSW
	FCRL6	RPL13
	ZFAS1	PPIA
	RHOH
	RPL23AP42
	DHX36
	RGCC
	GBP5
	HLA-DQB1
	DDX24
	SERPINA1
	OPTN
	TOMM7
	NR4A2
	YPEL5
	TUBB
	GSPT1
	C16orf54
	KRAS
	SUN2
	RPS3AP6
	RSF1
	S100P
	RBM3
	YTHDC1
	AC090498.1
	CIB1
	RPL13P12
	PIK3R1
	CHMP1B
	LRRFIP1
	RPS3A
	KMT2C
	MACF1
	SLC25A6
	PDE4B
	TAOK1
	SLA
	TMEM160
	MRFAP1
	RGS1
	ARID5B
	PDIA6
	CD96
	PATL2
	ADGRG1
	NFE2L2
	NUCKS1
	BDP1
	RAB14
	PRTN3
	BHLHE40
	AL590867.2
	RPS18
	NR3C1
	ATP8B2
	FRG1CP
	TUBA4A
	SMG1
	RNF168
	TRA2B
	ZC3H7A
	UBXN1
	THUMPD1
	AMD1
	SYNRG
	ACBD5
	DNAJB1
	RAP2B
	C12orf57
	CWF19L2
	BTG2
	VCAN
	ATP5F1D
	RPL41P5
	GPX4
	KLF2
